# Supplementary material for: Anti-GABAB receptor encephalitis: clinical and laboratory characteristics, imaging, treatments and prognosis
Source: Front Immunol. 2024 Oct 9;15:1442733. doi: 10.3389/fimmu.2024.1442733 (PMC11496097; doi:10.3389/fimmu.2024.1442733)
Supplement: Supplementary file 2 [file Table1.xlsx]

## Sheet: Sheet1
Supplementary Table 1: mRS scale and first CSF drawn analysis of oligoclonal bands, temporal relationship between encephalitis and tumors, and cancer therapies of each GABABR encephalitis case
Patient	CSF-restricted oligoclonal bands	Temporal relationship between encephalitis and tumors	Cancer therapies
case 1	Negative	No tumor was found	n/a
case 2	Negative	No tumor was found	n/a
case 3	Negative	No tumor was found	n/a
case 4	Negative	No tumor was found	n/a
case 5	Negative	Before the tumor diagnosis	Surgical resection,Chemotherapy regimens
case 6	Positive	No tumor was found	n/a
case 7	Negative	No tumor was found	n/a
case 8	Positive	Before the tumor diagnosis	Chemotherapy regimens
case 9	Positive	Before the tumor diagnosis	Chemotherapy regimens
case 10	Negative	After the tumor diagnosis	Underwent surgery,Chemotherapy regimens
case 11	Negative	No tumor was found	n/a
case 12	Negative	No tumor was found	n/a
case 13	Negative	Before the tumor diagnosis	Chemotherapy regimens
case 14	Negative	No tumor was found	n/a
case 15	Positive	No tumor was found	n/a
case 16	Negative	After the tumor diagnosis	Chemotherapy regimens
case 17	Positive	No tumor was found	n/a
case 18	Negative	No tumor was found	n/a
case 19	Negative	Before the tumor diagnosis	n/a
case 20	Negative	No tumor was found	n/a
case 21	Negative	No tumor was found	n/a
case 22	Negative	No tumor was found	n/a
case 23	Negative	No tumor was found	n/a
