# Supplementary material for: Anti-GABAB receptor encephalitis: clinical and laboratory characteristics, imaging, treatments and prognosis
Source: Front Immunol. 2024 Oct 9;15:1442733. doi: 10.3389/fimmu.2024.1442733 (PMC11496097; doi:10.3389/fimmu.2024.1442733)
Supplement: Supplementary file 3 [file Table2.xlsx]

## Sheet: Supplementary Table 1
Supplementary Table 2: The direct cause of deaths and other neuronal autoantibodies tested and the results*.
No.	Patient	Cause of death	DPPX	lgLON5	GAD65	mGluR5	GABAAR	Hu	RI	YO	CV2	Amphiphysin
1	case1	n/a**	N	N	N	N	N	n/a	n/a	n/a	n/a	n/a
2	case2	n/a	N	N	N	N	N	n/a	n/a	n/a	n/a	n/a
3	case3	n/a	n/a	n/a	n/a	n/a	n/a	n/a	n/a	n/a	n/a	n/a
4	case4	n/a	N	N	N	N	N	n/a	n/a	n/a	n/a	n/a
5	case5	n/a	N	N	N	N	N	N	N	N	N	N
6	case6	n/a	N	N	N	N	N	n/a	n/a	n/a	n/a	n/a
7	case7	respiratory failure	n/a	n/a	n/a	n/a	N	n/a	n/a	n/a	n/a	n/a
8	case8	n/a	n/a	n/a	n/a	n/a	N	N	N	N	N	N
9	case9	status epilepticus	n/a	n/a	n/a	n/a	n/a	N	N	N	N	N
10	case10	epilepsy and tumors	n/a	n/a	n/a	n/a	n/a	N	N	N	N	N
11	case11	n/a	N	N	N	N	N	n/a	n/a	n/a	n/a	n/a
12	case12	n/a	n/a	n/a	n/a	n/a	n/a	n/a	n/a	n/a	n/a	n/a
13	case13	epilepsy and tumors	n/a	n/a	n/a	n/a	n/a	N	N	N	N	N
14	case14	n/a	N	N	N	N	N	n/a	n/a	n/a	n/a	n/a
15	case15	respiratory failure	n/a	n/a	n/a	n/a	n/a	n/a	n/a	n/a	n/a	n/a
16	case16	epilepsy and respiratory failure	n/a	n/a	n/a	n/a	n/a	N	N	N	N	N
17	case17	organ failure	N	N	N	N	N	N	N	N	N	N
18	case18	n/a	N	N	N	N	N	n/a	n/a	n/a	n/a	n/a
19	case19	Cancer and respiratory failure	N	N	N	N	N	N	N	N	N	N
20	case20	n/a	N	N	N	N	N	n/a	n/a	n/a	n/a	n/a
21	case21	n/a	N	N	N	N	N	n/a	n/a	n/a	n/a	n/a
22	case22	n/a	N	N	N	N	N	n/a	n/a	n/a	n/a	n/a
23	case23	n/a	N	N	N	N	N	N	N	N	N	N
24	case24	n/a	n/a	n/a	n/a	n/a	n/a	n/a	n/a	n/a	n/a	n/a
25	case25	n/a	n/a	n/a	n/a	n/a	n/a	n/a	n/a	n/a	n/a	n/a
26	case26	n/a	n/a	n/a	n/a	n/a	n/a	n/a	n/a	n/a	n/a	n/a
*all patients were tested for NMDAR, AMPA1, AMPA2, LGI1, CASPR2
**n/a: not available.
